# Supplementary material for: Lambda Phage-Based Antibody-Stimulating Platform Targeting EGFRvIII
Source: Vaccines (Basel). 2026 Mar 23;14(3):282. doi: 10.3390/vaccines14030282 (PMC13030582; doi:10.3390/vaccines14030282)
Supplement: Supplementary file 1 [file vaccines-14-00282-s001.zip]

Archive with 1 entries (1 files):
- vaccines-4153492-supplementary.pdf
